# Supplementary material for: The Chinese version of the general benefit finding scale (GBFS): Psychometric properties in a sample of college students
Source: PLoS One. 2024 May 7;19(5):e0300064. doi: 10.1371/journal.pone.0300064 (PMC11075837; doi:10.1371/journal.pone.0300064)
Supplement: S2 File — (XLS) [file pone.0300064.s002.xls]

## Sheet: sheet 1
No	b1	b2	b3	b4	b5	b6	b7	b8	b9	b10	b11	b12	b13	b14	b15	b16	b17	b18	b19	b20	b21	b22	b23	b24	b25	b26	b27	b28	WHO1	WHO2	WHO3	WHO4	WHO5	pss1	pss2	pss3	pss4	pss5	pss6	pss7	pss8	pss9	pss10
1	3	4	4	4	5	4	5	5	5	5	5	5	5	5	5	5	5	4	5	5	5	5	5	5	5	2	4	5	3	3	3	2	3	1	2	2	3	1	2	3	3	2	1
2	3	4	4	4	4	1	3	3	3	4	4	4	4	4	4	4	4	3	3	3	3	4	4	4	4	4	4	4	3	3	2	3	3	1	1	0	2	2	2	2	2	2	1
3	3	4	4	4	3	2	2	2	3	4	4	4	5	5	4	4	5	4	3	4	4	4	4	4	3	3	4	4	3	3	3	3	3	2	2	0	4	2	2	1	3	3	1
4	3	3	3	3	3	3	3	5	4	5	5	4	5	4	3	4	5	3	5	5	5	4	4	5	5	3	3	4	3	3	2	2	3	2	2	0	1	0	0	0	1	0	0
6	4	3	3	4	3	2	3	2	3	2	4	4	3	3	4	4	2	3	4	5	2	4	3	3	2	1	2	4	4	3	2	2	3	1	1	1	2	2	1	4	3	0	2
7	2	3	3	2	2	1	2	2	3	1	4	4	1	2	2	3	4	3	1	3	3	2	4	3	4	4	3	4	1	1	1	1	1	3	3	3	3	3	3	3	3	3	3
8	3	2	2	4	5	5	5	5	5	5	5	5	5	5	5	5	5	4	4	3	3	3	5	5	5	3	5	5	#NULL!	#NULL!	#NULL!	#NULL!	#NULL!	#NULL!	#NULL!	#NULL!	#NULL!	#NULL!	#NULL!	#NULL!	#NULL!	#NULL!	#NULL!
9	4	4	5	3	2	2	3	2	2	3	3	3	2	2	4	4	5	3	2	2	2	4	3	3	3	3	2	4	2	2	3	0	1	2	4	4	3	3	2	3	2	2	2
10	2	2	3	4	5	5	5	5	5	2	4	5	4	4	5	5	5	4	5	5	5	5	5	5	5	5	5	5	4	4	4	4	5	0	0	0	3	4	1	4	4	0	0
12	3	2	4	4	4	4	4	4	4	4	4	4	4	4	4	4	4	4	3	4	4	4	4	4	3	2	5	5	4	5	4	4	4	1	1	0	1	1	0	1	1	1	0
13	4	4	3	4	4	5	5	5	5	3	4	4	4	3	4	2	4	3	3	5	4	4	5	5	5	3	4	3	3	3	4	4	4	1	1	0	1	1	1	4	3	1	1
14	3	4	2	3	3	3	3	3	3	4	4	3	4	5	4	3	2	2	3	4	2	4	3	3	3	3	3	3	#NULL!	#NULL!	#NULL!	#NULL!	#NULL!	#NULL!	#NULL!	#NULL!	#NULL!	#NULL!	#NULL!	#NULL!	#NULL!	#NULL!	#NULL!
15	4	5	4	5	5	5	5	5	5	4	4	4	4	4	5	4	4	4	1	4	3	3	5	3	1	3	3	3	3	3	2	5	1	2	3	1	2	1	2	3	1	1	1
16	2	2	2	2	2	3	3	3	3	3	3	3	3	3	3	3	3	3	3	3	3	3	3	3	3	3	3	2	3	2	3	2	3	3	2	3	3	2	3	3	2	3	3
17	2	2	2	2	2	4	2	4	4	3	3	3	3	3	3	4	4	3	4	4	4	4	4	4	4	2	4	4	2	3	2	1	4	2	2	2	3	2	1	4	3	2	1
18	3	3	4	3	4	3	3	3	3	2	3	3	3	4	4	4	3	2	3	4	4	4	4	3	3	2	3	4	2	2	2	2	3	2	3	2	2	1	2	2	2	2	2
19	5	4	1	5	5	2	4	2	2	5	4	5	4	4	4	2	4	3	4	5	5	4	4	4	4	4	3	4	2	2	1	2	1	3	3	2	1	1	2	2	1	2	3
20	3	3	4	4	3	4	3	3	4	2	3	4	2	3	4	4	3	2	3	3	3	3	4	3	3	2	3	4	2	2	2	1	3	2	1	1	2	2	2	3	2	1	1
21	3	2	2	2	4	3	4	3	4	3	4	3	2	3	4	2	4	1	2	4	3	2	2	4	3	1	2	4	4	3	1	4	5	2	1	3	0	3	2	2	4	2	0
22	3	3	3	3	3	3	3	3	3	3	3	3	3	3	3	3	3	3	3	1	1	1	3	1	1	1	4	4	3	3	4	2	4	3	1	0	3	2	1	3	2	1	1
23	3	3	4	4	4	2	3	3	4	3	4	5	5	5	5	3	3	3	3	3	3	3	3	3	3	3	3	3	3	3	3	2	2	1	1	2	2	2	2	3	2	2	1
24	4	4	4	3	3	3	4	4	4	4	4	4	3	4	4	3	4	3	4	5	3	4	4	5	5	5	4	4	3	1	2	1	2	1	1	1	2	2	1	4	2	1	1
25	3	4	2	4	4	4	4	4	4	4	4	4	4	4	4	4	4	4	4	4	4	4	4	3	3	3	3	3	3	3	3	2	2	1	1	0	2	1	2	1	1	1	1
26	2	4	4	2	3	4	4	4	4	4	4	3	3	3	4	3	3	3	3	4	2	2	2	2	2	2	4	4	2	2	2	2	2	2	1	1	1	2	1	3	2	1	1
27	4	5	5	5	4	4	5	5	5	5	3	4	4	4	5	4	5	1	2	5	5	5	5	4	5	2	4	4	4	3	2	2	3	1	1	1	3	2	0	4	3	0	0
28	3	5	2	2	4	4	4	4	4	3	4	4	4	4	4	5	3	2	3	4	3	3	4	4	3	1	1	4	5	4	5	1	4	2	2	1	4	1	3	4	4	0	1
29	4	4	4	5	3	3	3	4	3	3	4	3	4	3	5	3	4	5	3	4	5	4	1	2	1	2	1	2	4	4	5	4	5	1	2	0	2	1	0	0	1	0	0
30	4	4	5	4	5	4	5	4	5	4	4	4	4	4	5	5	5	2	2	4	4	2	4	5	4	4	4	4	4	4	5	4	5	1	1	1	1	1	1	1	1	1	0
32	1	1	1	1	1	5	3	5	5	1	2	2	2	3	3	1	2	2	2	2	3	2	2	2	2	2	2	2	1	1	0	1	0	2	2	2	1	1	1	2	1	2	1
33	3	4	4	5	3	4	4	4	5	4	4	2	1	1	2	2	3	1	4	3	2	2	4	3	2	2	2	3	3	3	1	0	1	2	1	1	1	3	2	4	3	0	2
34	2	2	1	1	1	3	3	3	3	2	2	3	2	1	2	2	3	3	2	3	3	2	4	3	3	2	2	3	3	3	2	2	2	1	1	0	3	2	1	3	2	1	1
35	1	2	1	2	1	1	1	1	3	1	3	3	1	1	1	3	3	1	3	3	5	3	3	2	1	1	4	3	3	1	1	0	1	4	4	1	1	1	4	2	0	2	4
37	4	4	4	4	4	5	5	5	5	4	4	4	4	5	5	5	4	2	2	2	2	2	5	2	2	2	2	4	4	5	4	5	5	1	1	1	4	4	0	3	2	0	3
38	2	3	3	4	4	4	4	4	4	3	3	4	3	3	4	4	4	2	3	4	4	3	3	3	4	4	4	4	4	4	4	4	4	1	2	1	3	2	1	3	2	2	3
39	1	1	3	2	1	4	3	3	4	1	3	3	2	2	2	4	4	1	3	3	4	3	2	5	2	3	4	4	1	1	1	0	2	3	2	2	2	2	1	3	2	4	3
40	3	4	3	2	3	2	4	4	5	3	3	3	3	3	4	2	4	3	4	4	4	4	5	3	2	2	3	2	3	3	3	0	3	1	3	2	2	2	3	1	2	2	2
41	4	5	5	5	5	2	2	4	5	4	4	4	3	4	4	5	5	2	4	3	1	4	4	3	5	3	5	5	4	3	5	4	4	0	0	0	4	3	0	4	4	0	0
42	1	5	5	5	1	5	5	5	5	1	3	1	1	1	2	2	3	2	5	1	2	4	1	2	3	4	3	1	1	1	2	0	0	3	2	4	0	0	4	3	0	4	4
43	2	4	4	1	3	3	4	4	5	2	3	3	4	3	4	4	5	2	3	4	3	3	4	4	4	3	4	4	2	2	2	1	1	3	3	2	1	2	2	2	1	3	2
44	3	4	4	4	4	3	4	4	4	4	4	4	4	4	4	4	4	4	4	4	4	4	4	4	4	4	4	4	4	4	4	4	4	0	0	0	0	0	0	0	0	0	0
45	3	3	2	2	1	3	4	5	5	2	3	3	2	4	3	3	3	2	1	2	2	4	5	5	2	4	5	4	2	2	2	2	2	2	2	2	2	1	2	1	1	3	2
47	1	2	2	2	3	3	2	4	3	2	3	4	3	3	3	2	4	3	4	5	2	3	2	3	3	3	2	4	5	4	3	4	4	1	2	1	2	2	2	1	3	3	2
48	3	4	4	4	4	3	5	5	5	4	4	3	3	4	4	4	5	4	4	3	3	3	4	4	3	4	4	4	4	4	3	3	5	0	0	0	3	3	0	4	4	0	0
49	3	4	4	4	4	2	2	2	2	3	4	4	4	4	4	4	5	5	4	4	4	4	3	3	2	2	2	3	3	3	4	4	2	1	0	0	0	1	1	2	3	1	0
50	4	4	4	4	4	3	4	4	4	4	4	4	4	4	4	2	3	2	3	3	3	3	4	4	4	3	3	4	3	3	3	2	3	1	1	0	2	2	1	3	2	1	1
51	4	4	4	4	4	5	4	5	5	5	5	4	5	5	5	5	5	3	5	5	4	4	5	5	5	4	5	5	3	3	3	2	2	2	1	2	2	3	2	3	2	3	1
53	3	4	4	4	3	3	3	3	3	4	5	5	4	4	2	5	5	1	3	4	5	3	3	3	5	4	5	4	4	4	3	3	1	1	1	0	2	3	1	4	3	0	0
54	4	4	4	3	3	5	4	3	4	4	4	4	3	4	5	3	4	3	2	5	5	3	4	4	3	5	2	5	3	3	3	4	5	3	2	0	1	2	1	4	2	1	1
55	4	5	4	4	4	4	4	4	4	5	5	5	5	4	5	5	4	3	4	4	4	4	4	4	3	3	4	4	1	3	3	3	1	1	1	1	4	2	1	3	2	3	1
56	4	3	3	1	3	5	5	5	5	3	4	4	4	5	5	5	5	1	5	5	5	5	5	4	4	5	5	5	4	4	4	4	3	2	2	0	1	2	2	4	3	2	1
57	3	4	2	4	5	5	5	5	5	5	4	5	5	5	5	5	5	3	3	5	3	3	5	4	4	5	4	5	2	2	4	2	4	2	0	0	3	3	1	4	3	0	0
58	2	3	2	3	2	5	5	5	5	3	3	3	3	3	3	3	3	3	3	3	3	3	4	4	4	3	3	3	1	1	1	1	1	1	1	1	1	1	1	1	1	1	1
59	5	5	5	5	5	5	5	5	5	5	5	5	5	5	5	5	5	5	5	5	3	5	5	5	5	4	4	5	4	4	4	3	4	1	1	0	4	3	0	4	4	2	0
60	2	3	3	5	4	4	5	5	5	3	5	3	4	3	4	4	3	4	3	4	3	3	5	4	3	2	4	4	4	4	3	3	2	1	0	1	3	2	1	4	3	1	1
61	1	2	1	1	2	2	2	2	2	2	2	2	2	2	2	2	2	2	2	2	2	2	2	2	2	2	2	2	4	4	3	2	4	1	1	0	1	2	1	3	3	1	0
62	1	2	3	5	2	3	3	3	4	2	3	3	2	2	3	3	3	2	3	4	3	3	3	2	1	3	3	3	3	2	2	1	1	1	1	1	2	1	1	2	1	2	1
63	4	4	2	4	5	5	5	5	5	5	5	5	4	5	4	4	4	3	4	5	3	4	5	5	4	3	4	5	4	4	5	4	5	1	0	0	3	3	1	3	3	0	0
64	4	5	5	4	5	4	4	4	5	3	3	4	4	4	4	2	5	4	5	5	1	4	5	5	5	2	4	4	3	4	2	2	3	1	1	1	3	2	1	4	3	0	0
65	4	4	4	4	5	4	4	4	4	4	5	4	4	4	4	4	4	5	4	4	5	4	4	4	5	4	5	4	4	4	4	3	4	2	2	3	2	1	3	2	2	3	2
66	4	5	5	4	4	5	5	4	4	4	5	4	5	5	5	5	5	5	4	5	5	5	5	5	5	5	5	5	5	5	5	5	5	0	0	0	0	0	0	0	0	0	0
67	4	4	3	3	3	3	4	4	4	4	4	4	4	4	4	4	4	4	4	4	4	4	4	4	4	4	4	4	3	3	3	3	2	1	0	0	3	3	3	3	3	1	0
68	3	4	4	4	4	3	4	4	4	4	4	4	4	5	5	4	5	5	5	5	4	4	4	4	4	3	3	3	3	3	3	4	3	2	2	1	3	3	2	2	3	2	2
69	2	4	3	4	4	4	4	4	4	3	2	2	2	2	4	4	4	2	3	4	4	4	4	4	3	3	5	5	1	2	2	2	2	3	4	2	1	0	3	3	1	2	3
70	4	5	3	4	5	5	5	5	5	3	4	5	5	5	5	5	5	4	4	5	3	5	4	3	3	3	3	5	4	4	4	4	4	0	1	0	3	3	0	4	3	0	0
71	4	4	4	3	3	3	4	4	3	3	3	4	4	4	4	3	3	3	3	4	3	3	4	4	4	4	3	4	1	1	1	2	1	2	2	2	1	2	2	2	1	3	2
72	3	2	5	5	5	4	4	3	3	4	5	5	5	5	4	5	4	4	3	4	4	5	4	4	3	4	5	4	4	4	4	4	3	2	2	1	3	3	2	3	2	3	2
73	3	4	4	4	5	5	4	4	4	4	4	4	4	4	4	4	4	4	4	5	3	5	4	4	3	2	3	4	4	3	3	3	4	1	1	0	1	3	1	4	3	0	0
74	5	4	4	3	4	3	3	3	4	3	4	4	4	4	4	3	3	3	4	3	2	2	4	4	2	3	3	2	5	5	5	5	5	0	0	0	3	3	0	4	3	0	0
75	4	4	4	3	5	4	5	5	5	4	5	4	5	4	5	5	4	4	5	5	5	5	4	4	3	3	5	5	4	4	3	4	4	1	2	0	4	4	0	4	3	1	0
76	3	5	5	5	5	5	5	5	5	3	4	5	5	5	5	5	5	4	5	5	5	5	5	5	5	5	5	5	2	2	2	2	2	4	4	2	2	1	2	1	0	4	2
77	4	4	4	4	4	4	4	4	4	4	4	4	4	4	4	4	4	4	4	4	4	4	4	5	5	4	4	4	4	3	4	4	3	2	2	2	3	3	1	2	3	1	0
78	4	3	4	4	5	5	5	5	4	3	3	3	4	4	5	2	3	2	3	5	3	5	4	3	4	2	3	4	2	2	1	1	3	2	3	1	1	2	1	4	1	1	2
79	2	4	4	4	2	3	2	5	3	2	1	4	1	1	5	1	5	2	2	5	2	2	4	2	3	3	3	3	2	1	4	2	2	2	2	1	1	2	2	3	2	1	1
80	2	4	3	4	3	3	4	4	5	4	5	4	5	5	4	4	4	3	3	4	2	3	4	3	4	2	2	3	3	3	3	5	4	0	0	0	2	3	0	4	3	1	0
81	4	3	3	3	4	4	4	5	5	4	4	4	4	4	4	4	4	3	3	4	4	4	3	3	4	4	4	4	4	4	3	3	4	2	1	2	1	1	1	1	1	1	1
82	5	5	5	5	3	4	4	4	5	5	5	4	5	5	5	5	3	4	4	5	5	5	5	5	5	5	5	5	3	3	4	4	4	1	2	2	3	3	0	4	3	0	0
84	2	3	2	2	3	2	3	3	3	3	3	3	2	3	3	3	4	3	3	4	3	3	3	3	4	3	3	4	3	3	3	2	3	3	2	2	1	2	2	1	1	3	2
85	3	4	4	4	4	3	4	4	4	3	3	3	3	3	4	4	4	3	3	5	5	5	4	4	3	3	4	3	3	3	3	4	3	1	1	0	3	2	1	3	2	2	1
86	3	3	4	2	3	5	5	5	5	3	4	4	4	4	4	5	4	3	3	5	4	4	5	4	3	3	4	4	1	1	2	3	2	2	2	0	2	2	2	3	2	0	2
87	3	4	4	4	5	5	5	5	5	4	4	4	3	4	5	5	4	4	4	4	3	5	4	5	5	4	4	4	4	5	5	4	4	1	0	0	3	3	1	4	3	0	0
89	3	5	5	5	5	5	5	5	5	2	2	3	5	4	5	5	3	3	1	3	5	5	4	4	3	1	5	3	2	3	1	0	2	2	3	3	3	2	4	4	2	2	4
90	4	3	2	4	4	4	5	5	4	3	3	4	3	3	4	4	3	3	4	4	3	4	4	4	3	4	5	5	1	2	1	3	2	2	1	2	3	1	3	2	2	3	2
91	3	4	3	4	4	4	4	4	4	4	4	4	3	3	3	4	4	3	4	4	4	4	4	4	3	3	3	4	4	4	4	3	3	2	2	2	1	1	1	3	3	1	1
92	3	5	5	1	4	5	5	5	5	4	5	5	5	5	3	4	5	3	4	5	5	5	5	5	2	2	3	5	4	4	4	4	4	1	0	0	3	3	1	4	3	1	0
93	3	4	2	4	4	2	4	3	4	4	4	3	2	3	3	2	4	1	3	5	5	5	5	4	2	2	4	4	1	1	1	1	2	3	3	1	0	0	3	2	0	4	2
94	4	4	4	3	3	2	3	4	4	2	2	5	4	3	4	4	4	3	4	5	4	4	4	4	4	3	4	3	2	2	2	2	2	2	1	3	2	1	3	2	1	3	2
95	3	4	2	4	4	5	5	4	4	4	5	4	5	4	5	5	5	5	5	5	5	4	4	5	4	2	4	4	2	2	2	2	1	1	3	3	2	2	3	2	2	3	3
96	3	3	3	2	4	3	4	4	4	4	4	3	3	3	4	4	4	3	3	4	4	4	3	3	3	3	2	2	4	4	4	4	4	1	1	0	3	3	1	3	3	1	1
97	5	5	4	4	5	4	5	5	5	3	3	4	3	4	5	5	5	3	2	4	3	4	5	4	4	4	5	5	2	2	1	3	3	2	1	0	2	3	1	3	3	0	1
98	4	4	4	4	4	4	5	5	5	4	4	5	4	4	5	5	5	4	5	5	5	5	5	5	4	4	3	4	1	1	1	2	0	3	3	3	2	1	3	2	1	2	2
99	4	4	5	3	4	3	3	4	4	4	5	5	5	5	5	5	5	3	2	4	5	5	5	5	4	3	3	3	5	5	5	5	5	0	0	0	4	3	0	4	4	0	0
100	4	4	4	5	5	4	4	5	5	4	5	5	5	4	3	4	3	3	4	4	4	5	5	5	3	3	2	5	4	5	4	4	4	1	1	0	4	4	0	4	3	0	1
101	3	5	4	4	5	5	5	5	5	4	5	5	5	5	5	4	4	4	4	5	4	5	5	5	5	3	4	5	4	4	4	3	5	1	0	0	4	3	0	4	3	1	0
102	3	5	5	5	5	4	4	4	4	4	4	4	3	4	4	4	4	4	4	4	4	4	5	5	4	3	4	4	3	3	2	2	1	0	0	0	2	1	1	2	1	0	0
103	4	4	4	4	5	3	4	4	5	5	5	5	5	5	5	4	4	4	5	5	4	5	4	4	4	3	3	4	4	4	4	4	4	0	0	0	4	3	0	4	3	1	0
104	4	4	4	4	4	4	4	4	4	4	4	5	4	4	4	4	4	3	4	4	4	4	4	4	4	4	3	4	4	4	4	4	4	1	1	0	3	2	1	3	2	0	0
105	5	5	5	5	5	5	5	5	5	4	4	4	4	4	4	4	3	3	3	4	3	4	5	4	4	3	3	4	5	5	5	5	5	1	1	0	3	2	1	4	3	0	0
106	4	3	4	5	5	3	4	5	4	4	4	5	4	4	4	5	3	3	4	4	3	3	4	4	3	4	3	3	5	5	4	3	4	1	1	0	3	3	1	4	3	1	0
107	5	5	5	5	5	5	5	5	5	5	5	5	5	5	5	5	5	3	5	5	4	4	5	5	3	5	3	5	4	4	4	5	4	1	1	0	4	3	0	3	3	0	0
108	3	3	4	3	2	4	4	4	4	3	4	4	4	4	4	4	4	3	4	4	4	4	4	4	4	2	4	4	4	4	4	4	4	2	0	0	3	2	1	4	3	1	0
109	3	4	4	3	4	4	5	5	5	4	4	4	4	4	4	4	4	4	4	5	4	4	5	5	5	4	4	4	3	3	3	4	3	1	0	0	2	3	2	3	2	1	1
110	4	5	5	5	5	3	3	2	2	3	4	4	5	5	5	5	4	3	3	3	3	3	3	4	1	1	1	3	5	5	5	4	5	0	0	0	4	4	0	4	4	0	0
111	3	4	4	4	2	2	5	5	4	2	2	5	3	4	5	4	3	1	1	3	4	5	4	4	2	5	5	5	5	5	5	5	5	0	0	0	0	0	0	0	0	0	0
112	4	5	5	5	4	4	4	4	5	4	4	4	3	3	4	4	4	3	4	3	3	3	5	4	4	2	2	5	4	4	2	2	3	2	2	2	2	2	2	2	2	2	2
113	2	3	3	1	3	4	3	4	4	1	2	1	3	3	4	3	3	2	3	4	4	3	3	3	2	1	3	3	4	4	4	3	2	2	1	1	2	2	2	2	2	1	1
114	3	4	3	3	3	1	3	3	3	4	4	3	2	3	3	4	4	3	3	4	4	3	4	3	3	2	4	4	4	4	3	2	3	3	2	0	1	0	3	1	2	1	0
115	3	5	5	5	5	5	5	5	5	5	5	5	5	5	5	5	5	5	5	5	5	5	5	2	2	2	5	5	1	1	0	0	1	1	0	4	4	2	2	0	0	0	2
116	4	4	3	5	3	3	3	4	4	3	4	5	5	5	4	5	5	5	5	5	4	4	4	4	2	2	4	5	1	2	2	1	1	1	1	1	3	2	2	3	2	2	1
118	4	5	4	4	4	3	5	5	5	3	3	4	3	3	4	4	4	3	4	4	4	5	4	4	3	3	3	4	3	2	2	4	2	2	1	2	1	2	1	3	2	1	0
119	3	4	4	3	3	4	4	4	4	2	3	3	3	3	4	4	4	3	3	4	3	4	4	5	5	4	4	4	3	3	2	2	4	3	3	3	2	1	2	4	2	2	1
120	4	4	4	3	4	4	4	2	4	3	4	4	4	4	4	3	3	3	3	4	4	3	3	4	3	2	2	4	4	4	3	3	3	2	1	0	4	3	0	4	3	0	0
121	4	4	4	4	4	3	4	4	4	4	4	4	4	4	4	4	4	4	4	4	4	4	4	4	4	3	4	4	2	1	1	1	1	2	2	1	1	1	2	3	2	1	2
122	4	4	3	4	5	3	3	3	5	5	5	5	5	5	5	3	5	3	3	5	4	4	5	4	3	2	3	4	1	3	3	1	3	2	2	0	2	2	1	2	1	0	0
123	3	4	4	4	5	2	5	5	5	2	3	2	4	4	4	4	4	3	2	4	4	4	5	5	2	2	3	2	1	1	2	4	1	2	2	2	1	2	1	4	2	1	1
124	1	1	2	3	3	5	5	5	5	3	5	5	5	5	5	5	5	1	4	5	5	5	5	5	5	5	5	5	4	4	3	2	2	1	1	0	4	2	1	3	3	1	0
125	3	3	3	3	3	5	5	5	5	4	4	5	4	3	4	4	4	4	4	5	4	5	5	5	5	5	5	4	4	4	4	3	3	2	1	2	1	1	2	4	1	2	1
126	2	3	2	2	2	4	4	3	2	2	2	3	2	2	2	4	4	4	2	2	2	3	3	2	2	3	2	2	1	1	1	1	1	3	3	3	2	2	3	4	2	2	4
127	4	4	3	5	4	5	5	5	5	4	5	4	5	4	5	5	5	2	3	5	4	4	5	4	4	4	2	5	4	4	3	3	3	2	2	1	1	2	2	3	2	1	2
128	3	3	3	3	3	3	3	4	4	4	4	4	4	4	5	5	5	5	5	5	5	5	5	4	3	4	4	5	#NULL!	#NULL!	#NULL!	#NULL!	#NULL!	#NULL!	#NULL!	#NULL!	#NULL!	#NULL!	#NULL!	#NULL!	#NULL!	#NULL!	#NULL!
129	3	4	4	3	3	3	3	3	3	4	4	4	4	4	3	3	3	3	3	3	3	3	3	3	2	3	4	4	2	1	1	1	1	2	2	1	2	1	1	3	2	1	2
131	2	3	2	3	2	2	2	3	4	3	3	3	3	3	4	4	4	3	4	4	4	4	3	3	2	3	4	4	3	3	3	3	2	3	3	3	1	1	3	3	1	1	2
132	4	4	4	4	4	4	3	3	3	4	4	4	4	4	5	3	4	3	4	5	4	4	3	4	5	2	3	4	2	2	2	4	3	2	2	3	3	2	1	3	1	0	1
133	2	3	2	2	2	2	1	1	2	2	3	4	2	2	2	2	4	4	4	5	4	2	2	2	2	4	4	4	4	4	4	4	4	1	1	1	1	2	1	2	1	2	2
135	3	4	4	2	3	2	3	3	3	4	4	5	4	3	4	2	4	3	3	4	5	3	5	4	4	3	5	5	2	2	2	1	1	3	1	1	2	2	2	2	3	1	0
136	2	3	3	2	4	4	3	4	4	3	4	4	4	3	4	5	4	3	4	4	3	4	4	3	3	2	4	4	4	4	4	4	3	2	2	1	2	2	1	4	3	0	1
137	3	4	3	3	2	2	3	3	3	2	4	4	4	4	4	4	4	3	3	4	4	4	4	4	3	3	4	4	2	1	0	0	1	1	2	4	2	1	2	2	1	2	1
138	4	4	5	5	5	4	5	5	5	4	4	4	3	4	4	3	5	4	4	4	3	3	4	5	3	2	3	4	2	1	3	0	2	1	1	0	3	2	0	1	2	0	1
139	2	2	4	4	4	3	4	4	4	4	3	4	3	3	4	4	2	2	2	4	4	3	4	4	2	2	2	2	2	2	2	0	1	1	1	1	2	2	2	2	2	1	1
140	3	4	4	2	4	1	4	3	5	2	4	4	4	4	4	5	5	4	4	4	2	3	5	4	2	3	4	4	4	4	1	1	4	2	2	0	3	3	2	2	1	0	2
141	4	4	4	4	5	4	4	4	4	4	4	5	5	5	5	4	4	4	4	4	4	5	4	3	3	4	5	5	4	4	4	4	4	3	3	1	3	2	#NULL!	1	2	3	3
143	4	4	4	4	4	4	4	4	2	2	4	4	4	4	4	4	4	4	4	4	4	4	4	4	3	4	5	4	4	4	5	4	5	2	1	0	3	2	1	2	3	1	0
144	2	4	4	3	2	5	5	5	5	5	2	4	4	2	4	5	5	3	3	4	4	4	5	4	3	2	5	4	1	1	1	1	2	1	3	3	1	2	2	1	0	1	2
145	5	4	3	4	4	4	4	5	5	2	3	5	3	4	4	4	4	3	4	4	3	5	5	4	5	4	3	3	4	4	4	4	4	1	1	0	2	2	2	3	1	1	0
147	4	4	4	4	4	4	4	4	3	4	3	4	4	4	4	4	4	4	4	4	4	4	5	4	4	3	4	5	2	2	2	1	1	2	1	2	3	3	1	3	2	1	1
148	5	5	5	5	4	4	4	4	4	4	4	4	5	5	4	4	4	5	5	4	4	5	5	4	4	3	4	4	4	4	3	2	3	1	1	1	1	2	2	2	3	2	2
149	3	4	4	4	4	5	5	5	5	4	4	4	4	4	3	4	4	3	5	5	5	5	4	4	3	4	5	5	4	4	3	3	4	1	1	0	2	3	1	2	3	0	0
150	4	5	5	5	5	5	5	5	5	3	4	5	2	5	5	5	5	4	5	5	4	3	5	5	3	3	1	4	4	4	4	4	5	1	0	0	4	3	0	3	3	2	0
151	3	4	3	4	5	3	4	4	5	5	5	4	3	4	4	3	3	3	4	4	4	4	4	4	3	3	2	3	4	5	4	4	5	2	1	1	4	2	1	3	3	1	0
152	4	4	4	4	4	5	5	5	5	5	5	5	4	4	5	5	4	4	4	5	5	5	5	5	5	5	4	4	4	3	2	1	2	2	2	0	4	3	1	4	2	1	3
153	4	4	3	4	4	4	4	4	4	3	4	4	4	4	4	4	4	3	4	4	4	4	5	5	4	3	3	4	4	4	3	4	3	1	1	1	3	3	1	4	3	0	1
154	4	3	4	4	4	3	4	4	4	4	4	4	4	4	4	4	4	4	3	4	4	4	4	4	4	3	3	4	4	2	4	4	4	1	0	0	4	3	0	3	3	0	0
155	4	4	4	4	4	3	4	4	4	4	4	4	4	4	4	4	4	4	3	4	3	4	4	4	4	4	3	4	4	4	4	4	3	1	0	0	3	2	1	3	3	2	1
156	2	4	4	3	3	4	4	5	5	3	3	4	3	3	4	4	4	3	4	4	4	4	4	3	3	2	4	5	3	3	2	3	1	3	3	2	1	3	3	2	2	2	3
158	4	4	4	4	4	5	5	5	5	3	2	3	3	3	4	3	3	2	3	4	3	3	4	4	4	4	4	4	4	4	4	3	4	1	1	0	3	2	1	3	2	1	0
159	4	3	4	3	3	3	3	4	4	4	4	3	3	3	3	3	3	3	3	3	3	3	4	4	4	4	4	4	3	3	3	3	3	1	1	1	3	2	1	3	2	1	0
160	4	4	4	4	4	4	3	3	3	3	4	4	4	3	3	3	4	4	3	4	4	4	4	4	4	4	4	4	4	4	4	3	4	0	0	0	2	1	1	3	2	0	0
161	5	5	5	5	5	5	5	5	5	5	5	5	5	5	5	5	5	5	5	5	5	5	5	5	5	5	5	5	4	4	4	4	4	0	0	0	3	3	1	4	3	0	0
162	5	3	2	3	3	3	2	3	3	3	3	4	3	3	4	3	3	4	3	4	3	3	3	3	4	3	4	3	2	2	2	3	2	3	1	1	2	2	2	2	1	2	1
163	3	4	1	4	4	2	3	3	4	2	2	4	2	2	3	2	2	2	3	3	2	2	2	4	2	2	4	4	4	4	2	2	3	2	1	3	1	3	2	2	1	2	2
164	4	4	4	4	4	4	4	4	4	4	4	4	4	4	4	4	4	4	4	4	4	4	4	4	4	3	3	3	2	2	2	2	2	0	2	1	1	0	2	3	2	1	1
165	2	3	4	2	1	4	4	4	4	1	1	3	1	1	1	4	4	4	4	4	1	4	2	3	1	4	4	4	4	3	2	4	5	1	1	2	1	2	3	4	3	1	4
166	4	4	4	4	4	4	4	4	4	3	4	4	3	4	4	4	4	3	3	3	3	3	4	4	4	4	3	3	4	4	4	3	4	1	1	0	2	2	0	4	3	1	0
167	4	4	5	5	4	5	5	5	5	4	3	4	3	3	4	5	4	5	4	4	4	4	4	4	5	4	4	3	4	4	4	3	4	1	2	1	1	2	1	2	2	1	0
168	4	4	4	4	4	4	4	5	5	4	4	4	3	3	3	3	3	3	4	4	3	4	4	4	3	3	3	4	4	4	4	1	5	1	1	1	4	2	1	2	2	1	2
169	5	5	5	5	5	5	5	5	5	3	5	5	5	5	5	5	5	5	4	5	2	5	4	4	3	3	2	1	4	4	5	4	5	0	0	0	0	0	1	4	1	0	3
170	4	5	2	3	3	4	4	4	4	5	5	5	3	5	3	3	3	2	4	5	3	3	1	5	3	1	1	1	3	2	3	4	4	0	0	0	1	1	1	2	1	0	1
172	5	4	2	2	4	1	4	3	1	3	3	2	5	5	4	4	4	1	4	5	5	5	4	5	4	2	3	3	2	1	1	2	2	2	2	3	0	3	0	4	2	2	1
177	4	3	4	4	5	5	5	5	3	4	3	2	3	2	4	4	5	2	3	5	4	3	5	4	4	2	4	5	5	5	5	3	5	1	1	0	3	2	1	2	3	2	1
178	4	4	3	4	4	4	4	4	5	4	4	5	4	4	4	3	4	3	3	4	3	4	4	5	3	3	3	4	5	4	4	4	5	1	1	0	3	3	1	4	3	0	0
179	4	4	5	5	5	4	5	5	5	3	4	5	5	5	5	5	5	4	5	5	4	5	5	5	5	4	5	5	4	4	4	4	4	2	1	1	3	3	1	4	3	1	1
181	5	4	5	4	5	5	5	5	5	4	4	5	5	5	5	4	5	5	3	5	4	5	5	5	5	5	5	5	4	4	5	4	5	1	0	0	4	3	1	3	4	0	1
182	4	5	5	5	5	4	5	5	5	4	4	5	5	4	5	5	5	3	4	5	5	4	5	4	3	4	4	5	5	4	5	3	5	1	2	0	3	3	1	3	2	0	0
183	3	4	3	3	4	4	4	4	4	4	4	4	4	4	4	4	4	4	4	4	4	4	4	4	4	4	4	4	4	4	4	4	4	1	1	1	3	3	1	4	3	0	0
184	4	3	3	4	4	3	4	4	4	4	4	5	3	3	3	3	2	4	4	4	4	4	3	4	3	3	3	3	4	4	4	4	4	1	1	0	2	1	1	4	1	0	1
185	4	4	4	4	3	4	4	4	4	3	4	4	4	4	4	4	4	3	3	4	4	4	3	4	3	3	3	4	3	3	3	1	3	1	0	0	3	2	1	4	2	0	0
186	2	4	4	3	4	4	4	3	3	3	2	3	4	4	3	4	4	4	3	5	5	4	4	5	3	3	4	5	1	2	1	2	3	3	3	4	1	1	3	3	2	2	3
187	1	2	2	2	3	3	5	5	5	1	1	1	1	1	5	1	1	1	5	3	3	1	1	1	1	1	5	5	4	4	4	3	5	0	2	0	2	1	2	2	2	0	0
188	4	4	4	4	4	4	4	4	4	4	4	4	4	4	4	4	4	4	4	4	4	4	4	4	4	4	4	4	4	4	4	4	4	1	1	1	1	1	1	1	1	1	1
189	3	3	3	4	4	3	4	3	3	4	4	4	4	4	3	4	4	3	4	4	3	3	4	4	5	5	3	4	4	3	3	3	3	2	1	0	4	3	1	3	3	1	0
191	3	3	3	3	3	2	2	2	2	2	4	4	4	4	2	1	1	1	1	1	1	2	4	1	1	2	1	1	2	2	2	1	2	1	1	0	2	1	1	2	1	0	0
192	4	4	4	4	4	3	3	3	3	2	4	4	2	2	3	2	2	2	3	3	2	4	4	4	2	2	2	2	3	3	2	1	1	1	1	0	2	1	0	2	2	1	1
193	3	3	3	3	3	3	3	4	4	3	3	2	4	3	4	2	3	4	3	3	3	3	4	4	3	4	4	4	4	4	4	4	4	0	0	0	3	2	2	2	2	1	0
194	4	4	4	4	4	4	4	4	4	3	4	4	4	4	4	3	4	2	5	4	3	4	4	4	4	2	4	4	4	4	4	4	4	1	1	0	1	0	0	3	3	1	1
195	3	4	3	3	3	2	3	4	4	3	3	3	3	3	3	3	3	3	3	3	2	3	4	3	2	2	2	3	3	2	2	2	2	1	1	0	2	1	1	2	2	0	0
196	4	4	5	4	4	5	5	5	5	5	5	5	4	4	4	4	4	4	3	3	3	3	4	4	4	3	3	4	5	4	4	5	5	1	1	0	3	3	0	2	3	2	0
197	4	4	3	4	5	5	5	4	4	4	5	5	5	5	5	5	4	4	4	5	4	5	4	4	5	3	2	4	4	4	5	3	4	1	0	0	3	3	1	3	4	1	0
198	3	3	3	3	3	3	3	3	3	3	4	4	4	4	4	4	5	4	4	4	4	3	4	4	4	4	3	4	3	3	3	3	3	1	2	0	3	3	2	2	2	2	2
199	3	4	4	5	5	4	5	5	4	5	5	5	4	5	4	5	4	4	4	5	5	4	4	5	4	5	4	5	5	5	5	5	5	0	0	0	3	3	0	4	3	0	0
200	4	5	5	4	5	5	5	5	5	4	4	4	4	4	5	5	5	5	4	5	5	5	5	5	4	4	5	5	4	3	3	3	4	1	1	0	4	4	0	4	3	0	0
201	3	3	3	3	3	3	3	2	3	4	4	4	4	4	4	4	4	4	4	4	4	4	3	3	3	3	3	3	4	4	4	4	4	2	0	0	3	2	3	4	3	1	0
202	3	4	4	4	4	5	5	5	5	3	4	4	4	4	4	4	4	4	4	4	5	5	4	4	4	3	3	4	1	1	1	1	1	3	3	3	1	1	2	4	0	0	2
203	4	4	4	4	4	3	4	4	3	4	4	4	5	5	5	5	5	3	5	5	1	2	5	2	4	2	4	4	4	3	4	3	4	1	2	2	4	4	1	4	4	1	0
204	3	4	4	4	3	4	4	4	4	3	3	3	4	4	4	3	5	3	4	3	4	3	4	3	3	3	4	3	3	2	2	1	2	2	1	2	3	1	2	4	2	2	2
205	2	4	4	4	4	3	5	5	5	2	3	4	3	2	4	2	3	2	2	4	4	4	4	5	3	2	2	3	5	3	2	1	1	1	2	2	1	2	2	4	2	3	3
206	1	4	3	3	3	2	1	2	1	3	3	4	5	5	5	5	4	3	3	3	3	2	1	2	1	2	1	1	4	2	#NULL!	4	2	3	3	2	4	1	1	1	2	4	3
208	3	3	3	3	3	3	3	3	3	3	3	3	3	3	3	3	3	3	3	3	3	3	4	4	4	4	4	4	3	3	3	2	3	1	1	1	2	2	2	2	2	1	0
209	4	4	4	4	4	3	3	3	3	3	4	4	4	4	4	4	4	4	4	4	4	4	3	3	3	3	3	3	3	3	3	3	3	1	1	0	3	3	2	3	2	1	0
210	3	3	4	4	3	4	4	4	3	3	3	4	3	3	4	3	3	4	3	5	3	3	3	4	4	4	3	4	4	4	4	3	4	1	1	0	3	3	2	2	2	2	1
211	3	3	3	3	3	3	3	3	3	3	3	3	3	3	3	3	3	3	3	3	3	4	4	4	3	4	2	2	2	2	2	2	2	1	1	0	2	2	3	3	3	3	2
212	4	4	4	3	4	3	3	4	3	4	4	4	4	4	3	3	3	2	3	4	4	4	4	4	2	2	3	4	4	4	3	2	3	1	1	0	3	2	2	3	3	1	0
213	4	4	4	4	4	3	4	3	3	4	4	4	4	4	4	3	3	3	3	4	4	3	3	3	3	2	3	4	1	4	3	2	1	1	0	0	3	1	0	2	2	1	0
215	4	4	3	3	4	2	3	3	3	4	5	3	4	4	5	4	4	3	2	2	2	3	4	3	3	2	3	4	4	4	3	1	3	1	1	0	3	2	1	3	2	1	0
216	4	4	4	4	4	4	4	4	4	4	4	4	4	4	4	4	4	4	4	4	4	4	5	5	4	4	4	3	5	5	5	2	4	1	0	0	3	3	3	2	2	1	0
218	4	4	4	4	4	4	5	5	5	5	5	5	5	5	5	5	5	5	5	5	5	5	4	4	4	4	4	4	4	4	4	4	4	1	1	1	1	1	1	1	1	1	1
219	5	5	5	5	4	4	4	5	5	5	5	5	5	5	5	5	5	5	5	5	4	4	4	4	4	4	4	4	4	4	4	4	4	1	1	1	1	1	1	1	1	1	1
220	4	5	3	1	1	3	4	4	5	3	5	5	2	3	4	5	5	3	4	5	5	3	5	4	2	1	4	5	4	2	4	1	5	2	3	0	2	1	1	3	2	0	0
221	2	3	4	2	2	3	5	5	3	2	2	2	2	3	5	5	3	5	5	5	5	5	5	5	5	2	4	4	4	4	4	4	4	2	3	3	1	2	2	4	2	3	3
223	3	4	3	4	2	4	3	4	4	4	4	4	4	4	4	4	4	4	4	4	4	4	4	4	2	2	2	3	3	3	3	3	4	1	1	1	2	2	1	3	2	1	1
224	4	4	4	4	4	4	4	4	4	5	4	4	4	5	4	4	5	4	4	4	4	4	4	4	4	4	3	4	4	3	3	4	4	1	1	0	3	3	1	4	3	1	1
225	2	3	4	4	4	4	4	5	5	2	3	4	4	4	4	4	5	2	2	5	3	3	4	4	4	4	4	4	2	2	2	2	1	2	2	2	1	1	2	3	1	1	1
226	3	4	2	4	3	3	4	4	4	4	4	4	4	4	4	4	3	3	4	4	3	3	4	4	3	3	4	4	3	3	2	2	4	2	2	0	2	3	1	3	2	1	1
227	2	2	2	3	3	3	3	3	2	2	2	2	3	3	3	3	3	4	3	4	3	4	4	4	4	4	4	4	4	1	1	2	1	1	0	0	1	1	1	1	1	1	1
228	2	3	2	4	4	4	4	4	4	4	4	4	4	4	4	4	4	4	4	4	4	3	4	4	4	4	5	5	4	4	4	4	4	1	0	0	3	3	0	4	3	0	0
229	3	4	4	4	5	4	5	4	5	4	5	5	3	4	4	5	5	4	4	5	4	5	5	5	3	3	4	4	3	3	3	3	4	1	1	1	3	2	2	4	2	2	1
230	4	4	4	4	4	3	4	4	4	4	4	4	4	4	4	4	4	2	3	3	2	2	3	3	3	4	4	4	3	3	3	2	3	0	0	0	3	2	1	0	1	0	1
231	3	4	3	3	4	4	3	3	4	4	4	4	3	3	4	3	4	3	4	4	4	3	4	4	4	3	2	3	2	3	2	1	2	1	2	2	1	1	1	2	2	0	2
232	2	4	4	2	2	5	5	5	5	3	4	3	4	4	3	2	4	4	5	5	5	4	4	4	2	4	5	5	1	1	2	1	1	4	3	3	2	1	3	2	3	2	1
233	3	4	4	3	4	5	2	5	5	3	4	2	4	4	4	2	2	1	2	1	1	1	5	2	3	3	4	4	2	2	3	2	1	1	1	2	2	0	0	0	1	1	1
234	2	4	3	3	3	4	4	4	4	2	2	2	3	3	3	3	4	2	2	4	4	4	4	4	3	4	4	4	4	3	3	2	4	2	1	0	2	3	2	1	1	1	2
235	4	4	4	3	4	3	4	5	5	3	4	4	3	3	4	4	4	4	3	5	5	5	5	5	5	5	4	5	3	3	3	3	2	1	0	0	3	3	1	3	3	1	1
236	4	4	3	4	4	4	4	4	4	4	4	4	4	4	4	4	4	4	4	4	4	4	4	4	4	4	4	4	5	5	5	5	5	0	0	0	0	0	0	0	0	0	0
237	4	5	5	5	5	3	4	4	4	5	5	5	5	5	5	5	5	5	5	5	5	5	3	4	2	2	2	4	1	0	1	1	1	2	2	1	4	3	2	2	2	2	0
238	4	3	4	2	3	3	4	3	5	3	3	3	4	2	1	2	2	3	3	3	3	2	4	2	2	2	2	4	5	4	4	5	4	1	1	1	1	0	2	2	1	0	1
239	2	4	4	3	3	3	3	4	5	3	3	4	4	4	4	3	4	3	3	4	5	4	3	3	2	3	2	2	4	4	4	4	2	1	1	0	3	3	2	4	2	0	0
240	5	5	5	4	4	5	3	4	3	3	4	4	3	4	3	4	3	4	4	4	5	5	5	4	2	5	1	2	3	4	3	2	4	1	2	3	2	3	1	4	2	1	2
242	3	3	3	4	4	3	5	5	5	4	4	5	4	5	5	5	4	4	5	3	4	4	5	5	4	5	4	5	1	1	1	1	1	1	0	1	0	1	0	1	0	1	0
243	4	4	3	4	3	3	4	4	4	4	4	4	4	4	4	3	3	4	4	3	4	4	4	4	4	3	4	4	4	4	4	3	3	1	1	0	3	3	2	3	3	2	1
244	4	4	4	3	4	4	4	4	4	4	4	4	4	4	4	4	4	3	3	3	3	3	4	4	4	3	4	4	4	3	3	3	2	2	1	0	4	2	1	3	3	1	0
245	5	5	4	4	5	5	4	4	5	5	4	4	5	5	4	4	5	5	4	4	5	5	4	4	5	5	5	5	5	5	5	5	5	1	1	1	1	1	1	3	2	1	0
246	4	4	4	4	4	4	4	4	4	4	4	4	4	4	4	4	4	4	4	4	4	4	4	4	4	3	3	3	4	4	4	4	4	0	0	0	3	2	0	0	1	0	0
247	2	3	2	3	5	5	3	2	3	2	3	2	4	4	4	4	5	4	5	4	3	4	4	3	4	3	4	4	4	5	4	5	3	1	1	0	1	0	1	4	3	1	2
248	4	4	4	3	4	3	4	4	4	4	4	4	4	4	4	4	4	1	1	4	4	4	4	1	1	5	5	5	5	5	5	5	5	0	0	0	2	2	1	3	3	2	0
249	4	4	4	4	2	2	2	2	1	2	2	4	4	3	3	4	4	2	1	2	3	4	3	2	1	4	2	4	4	4	4	3	3	0	1	1	4	2	0	4	4	0	1
250	5	5	2	2	3	2	2	2	3	4	4	5	4	4	4	2	4	3	3	4	4	4	4	4	4	3	4	4	1	3	1	2	2	2	2	2	1	0	2	3	2	3	3
251	3	4	3	4	5	4	5	4	4	4	3	4	5	5	4	3	4	4	5	5	4	5	5	4	5	5	4	3	4	3	4	4	3	1	2	0	1	1	2	1	1	2	1
252	5	4	5	3	5	4	5	5	5	5	5	5	5	5	5	4	3	5	5	5	5	5	4	5	3	3	3	5	5	4	5	3	5	0	0	0	0	0	0	4	4	1	0
253	4	5	4	3	4	3	4	3	4	4	4	4	5	3	4	3	3	3	4	3	4	4	4	4	5	3	4	4	1	1	2	3	2	3	2	3	2	2	3	3	1	2	2
254	4	4	4	4	5	2	3	3	2	5	5	5	4	4	5	5	5	2	4	5	5	5	4	3	2	1	2	2	4	2	2	2	3	0	1	0	3	2	0	3	3	1	0
255	4	4	2	3	4	4	4	4	4	3	2	2	3	4	4	4	4	4	5	5	5	4	4	1	2	2	4	4	1	2	4	3	3	2	2	3	4	1	1	0	3	4	2
256	2	4	4	4	5	4	4	4	4	3	4	4	4	4	4	4	3	4	4	4	2	3	4	5	3	4	3	4	4	4	4	4	3	1	1	0	4	2	0	4	3	0	1
257	3	3	3	4	3	2	3	3	4	3	3	4	3	3	4	4	4	3	3	4	4	4	4	3	4	3	4	4	3	2	3	2	2	2	2	2	1	1	3	2	1	2	3
258	4	4	4	3	4	2	4	5	5	3	3	4	2	4	4	3	4	3	4	4	4	4	4	4	3	2	4	4	4	4	3	3	3	1	1	1	3	3	2	4	3	1	1
259	4	4	4	3	3	3	4	3	3	3	4	4	3	4	4	2	3	2	3	4	4	3	4	4	3	3	3	4	0	0	1	1	1	3	4	3	2	2	3	4	0	2	3
260	3	3	3	4	2	3	4	3	4	3	4	4	5	3	4	4	4	3	4	3	3	3	4	4	3	3	2	5	4	4	5	4	4	1	2	2	1	3	2	3	3	3	2
261	4	4	4	5	4	4	5	5	5	5	4	4	4	4	4	5	4	4	5	5	5	5	4	4	4	4	4	4	1	1	1	1	1	2	2	1	1	2	1	0	2	0	0
262	2	3	3	4	4	3	4	4	4	4	5	5	4	4	4	5	5	3	3	5	5	5	3	3	4	4	5	5	3	3	4	4	2	1	2	0	2	2	1	3	2	0	1
263	5	3	4	4	4	3	5	5	5	3	4	2	4	3	4	4	3	3	4	3	4	3	4	5	1	3	5	5	4	3	4	3	4	1	2	3	2	3	2	3	3	2	2
264	4	4	4	4	3	3	4	4	3	3	3	3	4	4	4	4	3	2	3	3	3	4	4	4	4	4	4	4	5	5	5	5	5	0	0	0	0	0	0	3	1	0	0
265	4	4	5	4	5	5	4	4	4	4	4	4	4	4	4	4	4	4	4	4	4	4	4	4	4	4	4	4	4	4	3	4	4	0	0	1	0	0	1	4	3	3	3
266	3	4	4	4	4	3	3	4	3	4	4	4	4	4	4	4	4	4	4	4	4	4	4	4	4	4	4	4	4	3	3	2	4	1	1	0	3	2	2	3	2	2	1
267	3	4	4	4	4	4	4	4	4	3	3	4	3	3	4	4	3	4	4	4	4	4	4	4	4	3	3	3	4	4	4	4	3	2	1	1	3	3	1	4	3	0	1
268	5	4	5	4	5	4	3	3	2	5	4	3	4	3	2	4	3	5	2	4	3	4	5	4	4	4	3	4	2	3	2	3	1	3	2	2	3	2	2	3	2	3	4
269	1	2	3	4	5	4	3	2	1	2	3	4	5	4	3	2	1	2	3	4	5	4	1	2	3	4	5	4	4	3	2	5	3	0	1	2	1	3	4	3	4	4	2
271	3	4	4	4	4	4	4	4	4	2	2	4	2	2	3	2	5	2	4	5	2	4	3	4	2	2	4	2	3	3	2	3	2	1	2	0	2	2	1	4	3	0	0
272	4	4	3	4	3	4	3	3	3	4	5	3	3	3	3	3	4	3	4	4	3	3	4	4	4	3	3	3	3	2	3	2	2	3	3	1	2	2	2	1	1	2	2
274	4	4	5	4	5	4	4	5	4	4	5	4	3	4	5	5	3	4	4	5	3	5	5	4	4	5	5	4	5	5	4	4	5	1	1	0	0	1	0	0	0	1	0
275	3	3	3	3	4	3	3	3	3	3	3	3	4	3	4	4	3	3	4	4	4	4	4	4	4	3	3	3	3	3	3	3	2	2	2	1	1	1	2	3	2	1	1
276	3	3	2	4	4	3	4	4	4	4	4	4	4	4	4	4	4	4	4	4	4	4	4	4	4	3	2	3	2	2	2	1	1	2	2	2	3	2	3	3	2	3	2
277	3	4	4	3	4	4	4	5	5	4	4	5	5	5	5	5	4	4	4	4	3	4	5	4	4	3	3	5	4	4	4	5	4	1	1	0	3	2	0	4	3	0	0
278	3	3	4	4	4	4	4	4	4	5	5	4	4	4	4	4	3	2	3	3	4	4	4	4	4	5	3	4	4	3	4	4	2	1	0	0	3	2	1	2	2	2	0
279	2	4	4	4	4	4	4	5	5	2	4	4	4	4	4	5	4	4	3	4	4	4	4	4	4	2	4	4	4	3	4	3	3	2	1	0	3	3	1	3	3	2	1
280	4	4	3	3	3	4	4	5	5	3	4	5	4	3	4	4	4	4	4	4	4	3	3	3	3	3	3	3	3	2	3	2	1	1	0	0	2	2	1	4	2	1	1
281	4	3	3	3	3	5	4	5	5	3	3	4	3	3	4	3	4	3	4	3	3	3	4	4	4	3	3	3	3	3	2	3	2	1	1	1	3	1	1	1	1	2	1
282	3	2	2	4	3	2	3	2	4	4	4	4	4	4	4	2	2	3	3	2	3	3	2	1	3	4	2	4	4	4	3	4	4	1	2	1	4	4	1	4	3	2	1
283	4	4	4	2	3	4	4	4	4	3	4	3	3	4	3	4	3	4	3	4	3	5	4	4	3	5	3	4	1	4	3	3	3	2	2	1	3	2	3	4	2	0	1
284	5	5	5	5	5	5	5	5	5	5	5	4	4	4	5	5	4	3	3	3	4	4	5	5	4	5	5	5	4	4	4	4	5	0	1	0	3	3	2	4	4	0	0
285	3	3	3	4	4	3	4	4	4	4	4	4	4	4	4	4	4	3	3	4	4	4	3	4	4	3	3	4	3	2	2	2	1	1	1	1	2	2	2	3	1	1	3
286	4	4	4	4	4	4	4	5	5	5	5	5	5	4	4	5	5	4	5	4	4	4	5	4	4	3	3	3	4	4	4	4	4	1	0	0	3	2	2	3	2	3	3
287	2	3	2	4	3	2	4	4	4	2	2	2	3	3	4	4	4	3	2	1	1	3	4	4	3	4	4	4	3	3	3	3	1	3	3	2	0	1	4	1	1	1	3
288	2	3	3	3	4	2	3	3	3	3	3	4	4	4	4	3	3	3	3	4	4	3	4	3	3	2	3	3	3	3	4	4	2	1	1	0	2	2	0	3	2	0	0
289	2	4	4	4	4	4	4	4	5	2	3	4	4	3	4	4	5	3	4	4	4	3	4	4	3	4	4	5	2	3	2	4	2	2	2	0	3	2	1	3	2	2	0
290	2	3	2	4	4	3	4	3	3	4	4	3	4	4	4	4	4	3	4	4	3	3	4	4	3	2	3	4	2	2	2	3	3	2	2	1	2	3	1	4	3	1	1
293	1	5	3	3	4	1	5	5	3	4	4	4	4	4	3	3	3	3	3	3	3	3	3	3	3	3	3	3	4	4	3	0	3	2	1	1	4	2	1	4	3	0	1
294	3	4	4	4	4	2	3	3	3	4	4	4	4	4	4	4	4	4	4	4	4	4	4	4	4	4	4	4	2	2	2	2	2	3	2	2	3	2	2	3	3	3	3
295	2	2	2	2	4	2	2	3	3	1	1	1	1	1	4	4	4	1	1	3	3	3	3	3	3	2	2	3	1	1	1	1	1	2	1	1	4	3	0	4	3	2	0
296	4	4	5	4	4	4	5	4	4	4	4	5	5	5	5	4	4	4	3	4	5	5	5	4	4	4	4	5	4	4	3	4	3	0	0	0	0	0	1	0	1	0	1
297	3	3	3	3	3	4	4	4	4	2	3	5	3	3	3	4	3	3	3	4	4	4	3	3	3	2	3	2	#NULL!	#NULL!	#NULL!	#NULL!	#NULL!	#NULL!	#NULL!	#NULL!	#NULL!	#NULL!	#NULL!	#NULL!	#NULL!	#NULL!	#NULL!
299	3	4	4	3	4	2	4	4	4	4	4	4	4	4	4	4	5	4	4	4	4	4	5	4	3	1	4	4	2	2	2	2	2	2	1	1	3	1	1	2	2	2	2
300	4	3	3	4	5	5	4	5	5	5	5	5	5	5	5	5	5	5	5	5	5	5	5	5	5	5	5	5	2	3	4	5	4	1	1	1	1	1	1	1	1	1	1
301	2	3	3	2	2	4	2	2	2	3	3	4	2	3	3	4	3	2	4	3	2	3	2	3	2	3	2	2	1	1	4	4	1	1	2	2	1	2	2	2	1	2	2
302	4	3	4	4	3	3	4	4	3	4	3	4	3	4	3	4	3	4	3	5	4	5	3	4	3	5	3	5	1	2	2	1	2	2	3	2	2	1	2	2	1	2	1
305	5	5	5	4	4	3	4	4	5	4	3	4	5	5	4	3	3	3	5	5	2	4	5	4	4	3	4	5	1	1	3	3	5	4	4	3	3	4	2	4	3	2	1
306	3	5	4	5	3	4	3	5	4	3	5	4	4	4	3	5	3	2	4	5	3	5	4	4	3	5	4	4	4	3	5	4	5	1	2	0	2	1	3	2	3	1	1
307	4	4	5	3	4	4	5	3	4	5	4	3	5	4	3	4	5	4	3	5	4	3	4	4	5	4	5	3	4	4	3	4	3	2	1	2	1	2	1	0	2	1	1
308	4	3	4	5	3	5	4	5	4	5	5	5	3	5	4	4	5	3	5	3	5	4	4	5	4	5	3	5	4	5	3	4	5	3	4	2	3	4	2	3	2	1	1
309	4	5	3	5	4	3	5	4	3	5	4	4	3	4	5	4	3	5	4	4	3	5	5	4	3	5	4	3	4	5	3	4	3	1	1	2	0	2	1	0	2	1	0
310	4	3	5	4	5	3	5	4	4	5	3	5	4	5	4	5	5	3	5	4	4	3	4	5	4	3	5	3	5	4	3	5	4	1	2	0	1	0	0	1	1	0	1
311	4	5	4	5	3	5	4	5	3	5	4	4	5	4	3	5	4	3	5	4	4	3	5	4	5	4	3	5	5	4	3	5	4	3	2	1	0	2	1	2	1	0	2
312	5	5	4	3	5	4	5	4	3	5	4	5	4	3	5	4	5	4	3	4	5	4	5	4	3	5	4	3	4	4	5	3	4	2	1	2	0	2	1	0	2	1	1
313	5	4	3	5	4	4	5	4	5	4	5	4	5	4	5	4	5	5	4	5	3	5	5	4	5	3	5	4	5	4	5	3	4	1	0	1	1	2	0	1	0	0	1
314	4	5	4	5	3	5	4	4	5	4	5	4	5	4	5	4	5	3	5	4	3	5	5	4	5	5	3	5	5	4	3	4	5	1	2	1	1	0	2	1	2	1	0
315	5	4	5	4	5	4	5	4	5	3	5	4	4	3	5	4	5	4	5	4	5	3	5	4	5	4	5	4	5	4	5	4	5	2	2	1	1	0	3	2	2	2	1
316	5	4	5	3	5	4	5	4	5	4	5	4	5	4	4	4	3	5	4	5	4	3	5	4	5	4	3	5	5	4	5	4	5	0	1	2	1	1	0	1	1	0	2
317	5	5	4	5	4	5	3	5	4	5	4	5	5	4	4	5	3	5	4	5	3	5	5	4	5	4	5	3	5	4	3	5	4	0	1	2	1	1	0	1	2	1	0
318	5	4	5	4	5	3	5	4	5	4	5	5	4	3	5	4	5	4	5	4	5	3	5	4	5	3	5	3	5	4	5	4	5	2	2	1	0	1	1	2	1	0	2
319	5	4	5	3	5	4	5	3	5	4	4	5	3	5	4	5	4	3	5	4	5	3	5	4	3	5	4	4	5	4	3	4	5	1	2	1	0	2	1	1	0	2	1
320	5	4	5	5	3	5	3	5	4	5	4	5	5	5	4	3	4	5	4	5	4	3	5	4	3	5	4	3	5	4	4	5	3	1	0	1	0	1	1	0	1	2	1
321	5	5	4	5	3	5	4	5	3	5	4	5	4	5	4	5	3	5	5	4	5	3	5	4	5	4	5	3	5	4	3	5	3	1	2	1	0	2	1	2	0	2	1
322	3	4	2	3	4	3	3	4	4	4	4	4	4	3	3	2	2	2	3	4	4	4	3	4	3	3	3	4	#NULL!	#NULL!	#NULL!	#NULL!	#NULL!	#NULL!	#NULL!	#NULL!	#NULL!	#NULL!	#NULL!	#NULL!	#NULL!	#NULL!	#NULL!
324	4	4	3	3	4	3	3	3	3	4	5	3	3	5	4	3	3	3	4	4	3	4	4	3	3	3	4	5	4	4	3	3	3	2	2	1	3	2	1	3	2	1	0
325	1	2	2	4	5	2	3	4	4	3	4	4	5	5	5	5	5	5	5	5	5	5	4	5	5	4	2	4	2	2	1	3	2	3	2	3	2	1	2	1	1	2	2
326	4	5	5	5	5	5	5	5	5	5	5	5	5	5	5	5	5	5	5	5	5	5	4	5	4	4	4	4	4	4	4	4	4	1	1	1	4	3	1	4	4	2	1
327	5	5	4	5	4	4	5	5	5	4	4	4	5	5	5	5	5	3	4	4	5	5	5	5	4	3	4	5	3	3	2	2	1	3	2	3	2	3	1	1	3	2	3
328	4	5	5	5	5	5	5	5	5	5	5	5	5	5	5	5	5	5	4	5	5	3	5	5	5	5	5	5	1	1	1	1	4	1	0	0	3	3	1	3	3	1	0
331	3	4	3	4	3	3	3	4	4	3	4	3	4	3	4	4	4	4	3	4	3	4	4	4	3	4	3	4	3	2	4	3	3	1	2	1	3	2	2	3	3	1	1
332	3	2	2	4	2	3	4	4	4	3	3	4	3	3	4	4	4	4	4	4	4	3	4	4	4	4	4	4	4	4	4	4	4	0	0	0	0	0	0	0	0	0	0
333	5	4	4	5	4	4	3	4	4	4	5	3	4	4	5	3	3	2	3	5	4	2	1	5	5	3	5	3	4	4	5	3	2	4	3	3	2	4	2	4	3	2	3
334	3	3	3	4	3	3	4	4	4	3	4	4	3	3	4	4	4	2	3	4	4	4	3	3	3	3	3	3	2	1	2	2	3	2	3	3	2	2	2	3	2	2	2
335	2	3	2	4	5	3	1	3	4	4	4	3	3	3	4	4	4	3	1	4	1	5	3	3	3	3	3	3	5	4	3	2	0	2	2	2	2	2	2	2	2	2	2
336	4	4	4	3	4	4	4	4	5	4	4	4	4	3	5	4	4	3	4	4	3	5	5	5	4	4	3	4	#NULL!	#NULL!	#NULL!	#NULL!	#NULL!	#NULL!	#NULL!	#NULL!	#NULL!	#NULL!	#NULL!	#NULL!	#NULL!	#NULL!	#NULL!
337	4	5	4	3	4	4	4	4	4	4	5	5	5	5	4	3	4	2	4	4	2	2	4	3	2	2	4	4	3	1	3	2	4	1	2	2	4	3	0	3	2	0	0
338	4	4	4	4	4	4	4	4	5	5	5	5	5	5	5	5	5	5	5	5	4	5	4	5	5	5	3	5	4	4	4	3	4	1	1	1	3	3	1	4	3	1	0
339	3	2	3	2	4	4	4	4	4	2	3	2	3	4	3	2	4	2	3	4	4	3	3	3	3	3	3	3	2	2	1	4	2	3	3	3	1	1	1	1	1	3	2
340	3	4	4	2	4	3	4	4	4	3	3	4	4	4	4	4	5	3	4	4	3	3	4	4	4	3	4	4	4	4	3	2	3	1	1	0	3	3	1	4	3	2	2
341	3	3	3	3	3	3	3	4	4	4	4	4	4	4	4	4	4	3	3	3	4	4	4	4	3	3	3	3	2	2	2	2	2	1	1	1	1	1	1	2	1	2	1
342	2	4	3	4	4	3	4	4	4	3	4	4	4	3	3	4	4	3	2	3	3	3	4	3	3	3	3	4	2	2	1	2	1	2	1	0	1	1	0	0	1	1	1
343	4	3	3	4	4	3	3	3	3	3	4	4	4	3	4	2	3	2	3	4	4	2	4	4	5	3	3	3	2	1	2	3	1	1	2	1	2	2	1	4	2	2	1
344	5	5	5	5	5	4	5	5	5	4	5	5	5	5	5	5	5	4	4	5	5	5	5	5	5	5	3	4	4	4	3	3	3	1	2	1	3	2	2	3	3	2	0
346	2	2	2	2	2	3	4	3	3	2	2	3	2	2	2	3	3	3	2	4	3	3	3	3	4	3	3	3	1	1	1	1	1	1	4	2	0	1	3	4	0	0	2
